# Supplementary material for: Gas Permeability and Mechanical Properties of Polyurethane-Based Membranes for Blood Oxygenators
Source: Membranes (Basel). 2022 Aug 24;12(9):826. doi: 10.3390/membranes12090826 (PMC9502098; doi:10.3390/membranes12090826)
Supplement: Supplementary file 1 [file membranes-12-00826-s001.zip]

Archive with 1 entries (1 files):
- membranes-1866412-supplementary.pdf
